# Supplementary material for: Bioactive Flavonoids from Paulownia tomentosa Flowers: Extraction Optimization and α-Glucosidase Inhibitory Kinetics
Source: Foods. 2025 Nov 18;14(22):3941. doi: 10.3390/foods14223941 (PMC12652004; doi:10.3390/foods14223941)
Supplement: Supplementary file 1 [file foods-14-03941-s001.zip]

Archive with 1 entries (1 files):
- foods-3947411-supplementary.pdf
